# Supplementary material for: The Effects of Salinity on the Anatomy and Gene Expression Patterns in Leaflets of Tomato cv. Micro-Tom
Source: Genes (Basel). 2021 Jul 29;12(8):1165. doi: 10.3390/genes12081165 (PMC8392013; doi:10.3390/genes12081165)
Supplement: Supplementary file 1 [file genes-12-01165-s001.zip]

Archive with 5 entries (5 files):
- Figure S1.tif
- Figure S2.tif
- Figure S3.tif
- Figure S4.tif
- Supplementary Materials.pdf
